# Supplementary material for: Cyanide Complexes Based on {Mo6I8}4+ and {W6I8}4+ Cluster Cores
Source: Molecules. 2020 Dec 8;25(24):5796. doi: 10.3390/molecules25245796 (PMC7764029; doi:10.3390/molecules25245796)
Supplement: Supplementary file 1 [file molecules-25-05796-s001.zip]

Archive with 8 entries (8 files):
- Compound 2 checkcif.pdf
- Compound 2.cif
- Compound 3 checkcif.pdf
- Compound 3.cif
- Compound 4 checkcif.pdf
- Compound 4.cif
- Compound 5 checkcif.pdf
- Compound 5.cif
